# Supplementary material for: Decoupling of Plant Growth and Accumulation of Biologically Active Compounds in Leaves, Roots, and Root Exudates of Hypericum perforatum L. by the Combination of Jasmonate and Far-Red Lighting
Source: Biomolecules. 2021 Aug 27;11(9):1283. doi: 10.3390/biom11091283 (PMC8467824; doi:10.3390/biom11091283)
Supplement: Supplementary file 1 [file biomolecules-11-01283-s001.zip]

Archive with 1 entries (1 files):
- biomolecules-1335677-supplementary.pdf
